# Supplementary material for: Spatial analysis of gender variation in the prevalence of hypertension among the middle-aged and elderly population in Zhejiang Province, China
Source: BMC Public Health. 2016 May 26;16:447. doi: 10.1186/s12889-016-3121-y (PMC4882773; doi:10.1186/s12889-016-3121-y)
Supplement: Additional file 2: — Data for SCM analysis. data for SCM analysis.txt. It is the dataset supporting the conclusions of SCM analysis, which were run in the free software WinBUGS version 1.4.3 with the GEOBUGS version 1.2 add on. (TXT 880 bytes) [file 12889_2016_3121_MOESM2_ESM.txt]

#Data for SCM analysis


    O=structure(.Data=c(11,14,22,37,10,13,10,30,14,25,
14,8,45,35,22,12,15,33,14,35),.Dim=c(2,10)),

 n=structure(.Data=c(36,30,92,93,42,43,53,98,40,81,
43,26,102,102,46,40,55,115,38,89),.Dim=c(2,10)),

E=structure(.Data=c(10.98,18.6,26.54,27.83,12.80,13.15,15.97,31.40,12.31,25.97,
16.33,9.22,35.14,36.05,16.44,13.43,18.06,42.16,13.18,32.53),.Dim=c(2,10)),

elder=structure(.Data=c(59.38,45.83,44.30,50.00,65.79,55.56,48.84,61.90,37.93,61.54,
65.79,45.45,46.81,42.70,47.50,41.18,26.00,48.89,34.38,47.95),.Dim=c(2,10)),

obese=structure(.Data=c(3.57,7.41,13.64,6.15,0.00,7.41,2.33,6.10,13.64,9.09,
6.06,8.00,14.55,12.68,11.90,12.50,4.26,12.12,15.38,12.31),.Dim=c(2,10)),


whtr=structure(.Data=c(67.86,51.85,61.36,66.15,48.48,66.67,40.91,71.95,72.73,75.00,
57.58,88.00,91.07,82.43,92.86,66.67,78.26,82.00,84.62,89.71),.Dim=c(2,10))
